# Supplementary material for: Predict Score: A New Biological and Clinical Tool to Help Predict Risk of Intensive Care Transfer for COVID-19 Patients
Source: Biomedicines. 2021 May 18;9(5):566. doi: 10.3390/biomedicines9050566 (PMC8157884; doi:10.3390/biomedicines9050566)
Supplement: Supplementary file 1 [file biomedicines-09-00566-s001.zip]

Archive with 1 entries (1 files):
- biomedicines-1181268-supplementary.pdf
